# Supplementary material for: Staying active after rehab: Physical activity perspectives with a spinal cord injury beyond functional gains
Source: PLoS One. 2022 Mar 23;17(3):e0265807. doi: 10.1371/journal.pone.0265807 (PMC8942209; doi:10.1371/journal.pone.0265807)
Supplement: S1 File — (XLSX) [file pone.0265807.s001.xlsx]

## Sheet: Sheet1
	Adjustment following injury	Isolation	Self-education	Stigma	Impact of COVID-19	Benefits	Consequences	Programming	Social	Physical activity barriers	Access Issues	Coordination of care	Cost	Insurance	Emotional	Novel solutions to access issues	Physical	Social	Physical activity education	Information source(s)	Timing of education	Types of resources	Physical activity experience	Current participation	Enjoyable activities	Goals	Motivation	Extrinsic	Intrinisc	Preferred program elements	Physical activity facilitators	Emotional	Physical	Social	Totals
SCI_06302020.docx	1	1	4	2	2	0	0	0	0	1	8	2	1	3	0	3	1	2	1	4	5	4	0	4	0	0	0	4	0	6	0	5	7	5	76
SCI_07012020.docx	2	3	9	4	0	2	4	1	1	1	3	1	1	0	6	1	7	9	1	6	1	7	0	2	3	3	0	5	4	14	0	4	5	6	116
SCI_07062020.docx	2	1	0	2	0	0	2	0	0	0	4	1	2	1	0	1	1	1	1	1	1	0	0	0	2	0	0	2	0	3	1	2	1	0	32
SCI_07232020.docx	0	0	2	1	0	0	3	0	0	0	0	0	0	0	0	1	6	1	1	4	3	2	3	2	0	0	0	2	1	1	0	0	0	1	34
SCI_07302020-Part1-2.docx	1	1	0	1	0	1	5	2	2	1	0	3	2	1	0	0	1	3	2	1	1	1	1	2	3	1	1	3	3	5	0	3	9	3	63
Totals	6	6	15	10	2	3	14	3	3	3	15	7	6	5	6	6	16	16	6	16	11	14	4	10	8	4	1	16	8	29	1	14	22	15	0
